# Supplementary material for: Ageing contributes to phenotype transition in a mouse model of periodic paralysis
Source: JCSM Rapid Commun. 2021 May 5;4(2):245–59. doi: 10.1002/rco2.41 (PMC8837191; doi:10.1002/rco2.41)
Supplement: Supplementary file 3 — Data S1. Supporting Information [file RCO2-4-245-s002.xlsx]

## Sheet: Definitions of terms used
Muscle Velocity Recovery Cycles (MVRC)s
MLatency(ms)	Mean unconditioned latency to peak of action potential
MRRP	Muscle relative refractory period (interstimulus interval when difference in latency is zero)
M2RRP	Muscle relative refractory period in response to 2 conditioning stimuili
M5RRP	Muscle relative refractory period in response to 5 conditioning stimuili
MSuperN(<15)%	Early Supernormality (largest percentage reduction in latency of conditioned muscle action potential at interstimulus interval of less than 15ms)
MSuperN@(ms)	Interstimulus interval corresponding to MSuperN(<15)%
M5SuperN(<15)%	Peak early supernormality after 5 conditioning stimuli
MLSuperN(50-150)%	late supernormality (average %change in latency between interstimulus interval of 50 to 150ms)
MXLSuperN(50-150)%	Extra late supernormality from 5-1 conditioning stimuli
MX5LSuperN(50-150)%	Extra late supernormality from 2-1 conditioning stimuli
MRSuperN(950)%	Residual supernormality between ISIs of 900ms and 1000ms
MX5RSuperN(950)%	Residual supernormality after 5 conditioning stimuli between ISIs of 900ms and 1000ms
Frequency Ramp
MPeak(mV)	Mean amplitude of the filtered muscle action potential before the ramp starts
MLat(15Hz)%	Latency to last response in train (as % of pre-ramp value) when frequency reaches 15Hz
MLatf(15Hz)%	Latency to first response in train (as % of pre-ramp value) when frequency reaches 15Hz
MPk(15Hz)%	Peak amplitude of first response in train (as % of pre-ramp value) when frequency reaches 15Hz
MPkf(15Hz)%	Peak amplitude of last response in train (as % of pre-ramp value) when frequency reaches 15Hz
MLatf(30Hz)%	Latency to first response in train (as % of pre-ramp value) when frequency reaches 30Hz
MPk(30Hz)%	Peak amplitude of last response in train (as % of pre-ramp value) when frequency reaches 30Hz
MPkf(30Hz)%	Peak amplitude of first response in train (as % of pre-ramp value) when frequency reaches 30Hz
MPkf(30-15Hz)%	Percentage change in amplitude of first response in train between 15 and 30Hz
MLat(30Hz+30s)%	Percentage change in latency, 30seconds after end of frequency ramp
MPk(30Hz+30s)%	Percentage change in peak amplitude, 30seconds after end of frequency ramp

## Sheet: TA MVRC & 30Hz Ramp
Mean ± SD
MVRC	Young WT TA		Middle Aged WT TA		Old WT TA			Young Draggen TA		Middle Aged Draggen TA		Old Draggen TA
MLatency(ms)	2.1 ± 0.1	(n= 25 )	2.7 ± 0.4	(n= 3 )	2.4 ± 0.1	(n= 17 )		2.2 ± 0.1	(n= 11 )	2.4 ± 0.1	(n= 11 )	2.5 ± 0.2	(n= 9 )
MRRP	4.1 ± 0.3	(n= 23 )	4.7 ± 0.5	(n= 15 )	4.9 ± 0.6	(n= 17 )		5.6 ± 0.4	(n= 14 )	7.5 ± 0.8	(n= 11 )	7.5 ± 1.1	(n= 8 )
M2RRP	3.9 ± 0.3	(n= 25 )	3.4 ± 0.2	(n= 15 )	3.7 ± 0.3	(n= 17 )		6.3 ± 1.2	(n= 14 )	7.5 ± 0.9	(n= 11 )	7.2 ± 1.1	(n= 9 )
M5RRP	3.8 ± 0.4	(n= 23 )	4.3 ± 0.9	(n= 15 )	4.2 ± 0.7	(n= 13 )		4.9 ± 0.7	(n= 11 )	6.8 ± 1	(n= 8 )	7.5 ± 1.1	(n= 9 )
MSuperN(<15)%	3.6 ± 0.5	(n= 24 )	4.1 ± 0.6	(n= 17 )	3 ± 0.5	(n= 17 )		2.3 ± 0.3	(n= 14 )	2.4 ± 0.4	(n= 11 )	3.3 ± 0.7	(n= 8 )
MSuperN@(ms)	11.4 ± 0.8	(n= 25 )	10.9 ± 0.9	(n= 17 )	9.7 ± 0.7	(n= 17 )		12.8 ± 0.7	(n= 15 )	12.2 ± 0.6	(n= 11 )	12.6 ± 0.7	(n= 8 )
M5SuperN(<15)%	5.5 ± 0.9	(n= 24 )	6.8 ± 1.2	(n= 15 )	6.3 ± 1.8	(n= 14 )		5.3 ± 1.1	(n= 11 )	3.8 ± 0.9	(n= 8 )	4.4 ± 0.8	(n= 8 )
MLSuperN(50-150)%	0.1 ± 0.1	(n= 25 )	0 ± 0.2	(n= 17 )	-0.2 ± 0.1	(n= 17 )		0 ± 0.1	(n= 15 )	-0.4 ± 0.1	(n= 11 )	-0.4 ± 0.3	(n= 9 )
MXLSuperN(50-150)%	-0.2 ± 0.1	(n= 25 )	-0.3 ± 0.2	(n= 17 )	-0.4 ± 0.1	(n= 17 )		-0.3 ± 0.1	(n= 15 )	-0.9 ± 0.3	(n= 11 )	-0.3 ± 0.4	(n= 9 )
MX5LSuperN(50-150)%	-0.5 ± 0.2	(n= 25 )	-0.2 ± 0.5	(n= 17 )	-0.9 ± 0.2	(n= 17 )		-0.9 ± 0.3	(n= 15 )	-2.1 ± 0.6	(n= 11 )	-0.3 ± 0.6	(n= 9 )
MRSuperN(950)%	-0.3 ± 0.1	(n= 24 )	-0.3 ± 0.1	(n= 17 )	-0.2 ± 0.1	(n= 17 )		-0.3 ± 0.1	(n= 15 )	-0.1 ± 0.2	(n= 11 )	0.1 ± 0.2	(n= 8 )
MX5RSuperN(950)%	-0.4 ± 0.1	(n= 24 )	-0.5 ± 0.2	(n= 17 )	-0.2 ± 0.1	(n= 17 )		-0.6 ± 0.1	(n= 15 )	-0.8 ± 0.2	(n= 11 )	-1.5 ± 0.8	(n= 8 )
Frequency Ramp
MPeak(mV)	0.4 ± 0.1	(n= 22 )	0.3 ± 0.1	(n= 13 )	0.2 ± 0.1	(n= 14 )		0.4 ± 0	(n= 15 )	0.4 ± 0.1	(n= 8 )	0.3 ± 0.1	(n= 9 )
MLat(15Hz)%	105.2 ± 0.7	(n= 21 )	103.5 ± 1.1	(n= 13 )	104.6 ± 2.1	(n= 14 )		104.4 ± 1	(n= 15 )	105.8 ± 2.3	(n= 8 )	106.2 ± 2.6	(n= 9 )
MLatf(15Hz)%	103.5 ± 0.4	(n= 21 )	101.8 ± 0.7	(n= 13 )	103.8 ± 1.6	(n= 14 )		102.6 ± 0.7	(n= 15 )	104 ± 1.3	(n= 8 )	103.1 ± 1.3	(n= 9 )
MPk(15Hz)%	87.8 ± 3.8	(n= 21 )	95.6 ± 3.8	(n= 13 )	80.2 ± 6.3	(n= 14 )		90.4 ± 5.1	(n= 15 )	81.5 ± 7	(n= 8 )	87.2 ± 8.5	(n= 9 )
MPkf(15Hz)%	96.6 ± 2.8	(n= 21 )	102.2 ± 1.8	(n= 13 )	88.7 ± 3.9	(n= 14 )		96 ± 3.3	(n= 15 )	91.6 ± 6.3	(n= 8 )	96.8 ± 4.7	(n= 9 )
MLatf(30Hz)%	110.3 ± 0.8	(n= 22 )	109.5 ± 1.6	(n= 13 )	115.7 ± 3.6	(n= 14 )		108.9 ± 1.8	(n= 15 )	108.9 ± 2.6	(n= 8 )	111.4 ± 3.4	(n= 9 )
MPk(30Hz)%	58.4 ± 5.6	(n= 22 )	84.5 ± 10	(n= 13 )	43.2 ± 6.7	(n= 14 )		69.4 ± 8.1	(n= 15 )	61.7 ± 9.7	(n= 8 )	81.1 ± 13.2	(n= 9 )
MPkf(30Hz)%	85.5 ± 5.9	(n= 22 )	97.3 ± 4.3	(n= 13 )	63.8 ± 7.7	(n= 14 )		85.7 ± 6	(n= 15 )	91.2 ± 7.7	(n= 8 )	82 ± 9.4	(n= 9 )
MPkf(30-15Hz)%	-6.6 ± 4.8	(n= 22 )	-4.9 ± 4.1	(n= 13 )	-24.9 ± 6.6	(n= 14 )		-10.3 ± 4.5	(n= 15 )	-0.4 ± 4.7	(n= 8 )	-14.7 ± 6.3	(n= 9 )
MLat(30Hz+30s)%	104.9 ± 0.5	(n= 22 )	103.7 ± 1	(n= 13 )	106.2 ± 1.3	(n= 14 )		104.6 ± 0.9	(n= 15 )	103.2 ± 1.4	(n= 8 )	104.8 ± 2.5	(n= 9 )
MPk(30Hz+30s)%	96.4 ± 4.2	(n= 22 )	104.8 ± 3.1	(n= 13 )	80 ± 4.9	(n= 14 )		86.3 ± 4.9	(n= 15 )	90.3 ± 3.2	(n= 8 )	82.9 ± 6	(n= 9 )

## Sheet: Young WT Vs Draggen TA
Test of difference in means:	Young WT TA	Young Draggen TA
Welch or Welch rank test, depending on normality (Lilliefors' test)
9. Temperature ( C)	30.3 (28.6, 33.8 n=24)	32.8 (29.5, 35 n=15)	t=0.555(31.94)	p=0.58901
17. Age (years)	19 (18, 20 n=25)	18 (17, 19 n=15)	t=1.969(28.81)	p=0.05583
36. MLatency(ms)	2.23 (1.9, 2.44 n=25)	2.1 (1.87, 2.59 n=11)	t=0.36(19.69)	p=0.72055
37. MRRP	4.097 ± 0.256(23)	5.553 ± 0.4(14)	t=3.065(23.55)	p=0.00533*
38. MSuperN(<15)%	3.02 (2.31, 3.92 n=24)	2.35 (1.5, 2.84 n=14)	t=2.51(31.97)	p=0.01657
39. MSuperN@(ms)	12.4 (7.73, 15 n=25)	12.9 (11.4, 15 n=15)	t=1.172(34.17)	p=0.24815
40. M5SuperN(<15)%	4.36 (3.12, 6.29 n=24)	5.48 (3.05, 6.68 n=11)	t=0.066(16.75)	p=0.9047
41. MLSuperN(50-150)%	-0.02 (-0.24, 0.2 n=25)	-0.14 (-0.3, 0.235 n=15)	t=0.434(30.89)	p=0.66982
42. MXLSuperN(50-150)%	-0.2316 ± 0.102(25)	-0.252 ± 0.0994(15)	t=0.143(35.82)	p=0.85807
43. MX5LSuperN(50-150)%	-0.5436 ± 0.236(25)	-0.8573 ± 0.27(15)	t=0.875(32.56)	p=0.39177
44. MRSuperN(950)%	-0.2517 ± 0.09(24)	-0.34 ± 0.0893(15)	t=0.697(34.95)	p=0.49737
45. MX5RSuperN(950)%	-0.4212 ± 0.139(24)	-0.6167 ± 0.0961(15)	t=1.159(36.56)	p=0.25284
46. MPeak(mV)	0.25 (0.162, 0.407 n=22)	0.4 (0.238, 0.553 n=15)	t=1.663(33.88)	p=0.10169
47. MLat(15Hz)%	105.2 ± 0.743(21)	104.4 ± 0.977(15)	t=0.643(28.25)	p=0.53233
48. MLatf(15Hz)%	103.5 ± 0.381(21)	102.6 ± 0.662(15)	t=1.191(23.03)	p=0.24455
49. MPk(15Hz)%	87.81 ± 3.82(21)	90.42 ± 5.09(15)	t=0.41(28.01)	p=0.68672
50. MPkf(15Hz)%	96.56 ± 2.78(21)	96.01 ± 3.31(15)	t=0.127(30.17)	p=0.86774
51. MLatf(30Hz)%	110.3 ± 0.832(22)	108.9 ± 1.75(15)	t=0.735(20.33)	p=0.47666
52. MPk(30Hz)%	58.35 ± 5.55(22)	69.4 ± 8.05(15)	t=1.129(26.48)	p=0.26846
53. MPkf(30Hz)%	85.55 ± 5.92(22)	85.71 ± 5.96(15)	t=0.019(33.51)	p=0.93305
54. MPkf(30-15Hz)%	-6.627 ± 4.76(22)	-10.29 ± 4.48(15)	t=0.56(34.3)	p=0.58541
55. MLat(30Hz+30s)%	104.9 ± 0.522(22)	104.6 ± 0.891(15)	t=0.327(23.42)	p=0.74181
56. MPk(30Hz+30s)%	96.39 ± 4.19(22)	86.27 ± 4.94(15)	t=1.562(30.8)	p=0.1246
77. M2RRP	3.71 (2.73, 4.82 n=25)	4.85 (3.92, 5.62 n=14)	t=2.618(31.51)	p=0.01297
78. M5RRP	3.82 ± 0.351(23)	4.918 ± 0.744(11)	t=1.335(14.63)	p=0.19995

## Sheet: Middle Aged WT Vs Draggen TA
Test of difference in means:	Middle Aged WT TA	Middle Aged Draggen TA
Welch or Welch rank test, depending on normality (Lilliefors' test)
9. Temperature ( C)	29.45 ± 0.404(17)	28.54 ± 0.691(11)	t=1.138(16.78)	p=0.27064
17. Age (years)	56 (42, 58 n=17)	59 (58, 60 n=11)	t=2.371(25.91)	p=0.02423
36. MLatency(ms)	2.66 ± 0.397(3)	2.372 ± 0.117(11)	t=0.697(2.36)	p=0.54945
37. MRRP	4.749 ± 0.522(15)	7.483 ± 0.765(11)	t=2.952(18.59)	p=0.0081*
38. MSuperN(<15)%	4.138 ± 0.59(17)	2.441 ± 0.39(11)	t=2.399(25.31)	p=0.02299
39. MSuperN@(ms)	14 (7.1, 14 n=17)	11 (11, 14 n=11)	t=0.513(25.79)	p=0.61764
40. M5SuperN(<15)%	6.751 ± 1.2(15)	3.805 ± 0.896(8)	t=1.965(20.95)	p=0.06008
41. MLSuperN(50-150)%	-0.13 (-0.24, 0.02 n=17)	-0.26 (-0.585, -0.215 n=11)	t=2.597(20.77)	p=0.01624
42. MXLSuperN(50-150)%	-0.2512 ± 0.184(17)	-0.8964 ± 0.27(11)	t=1.973(18.91)	p=0.06065
43. MX5LSuperN(50-150)%	-0.2229 ± 0.455(17)	-2.078 ± 0.568(11)	t=2.549(21.43)	p=0.01774
44. MRSuperN(950)%	-0.32 (-0.5, -0.12 n=17)	-0.21 (-0.37, -0.08 n=11)	t=1.035(23.02)	p=0.31276
45. MX5RSuperN(950)%	-0.4824 ± 0.173(17)	-0.7882 ± 0.218(11)	t=1.1(21.3)	p=0.2837
46. MPeak(mV)	0.3215 ± 0.0504(13)	0.3638 ± 0.111(8)	t=0.347(9.96)	p=0.73151
47. MLat(15Hz)%	104 (102, 106 n=13)	104 (103, 107 n=8)	t=0.61(15.27)	p=0.55732
48. MLatf(15Hz)%	101.8 ± 0.741(13)	104 ± 1.33(8)	t=1.435(11.38)	p=0.17563
49. MPk(15Hz)%	95.65 ± 3.84(13)	81.54 ± 7.04(8)	t=1.759(11.21)	p=0.10296
50. MPkf(15Hz)%	102.2 ± 1.84(13)	91.59 ± 6.26(8)	t=1.622(8.23)	p=0.13992
51. MLatf(30Hz)%	109.5 ± 1.63(13)	108.9 ± 2.63(8)	t=0.181(12.34)	p=0.83643
52. MPk(30Hz)%	84.45 ± 10(13)	61.72 ± 9.66(8)	t=1.631(18.03)	p=0.11669
53. MPkf(30Hz)%	97.26 ± 4.26(13)	91.19 ± 7.67(8)	t=0.692(11.36)	p=0.50892
54. MPkf(30-15Hz)%	-4.9 ± 4.13(13)	-0.4 ± 4.69(8)	t=0.72(16.34)	p=0.48759
55. MLat(30Hz+30s)%	103.7 ± 0.975(13)	103.2 ± 1.45(8)	t=0.272(13.22)	p=0.7792
56. MPk(30Hz+30s)%	104.8 ± 3.15(13)	90.26 ± 3.19(8)	t=3.238(17.55)	p=0.00464*
77. M2RRP	3.423 ± 0.245(15)	7.527 ± 0.908(11)	t=4.364(11.47)	p=0.00108*
78. M5RRP	3.21 (2.78, 4.07 n=15)	6.42 (4.46, 8.23 n=8)	t=3.664(19.65)	p=0.00164*

## Sheet: Old WT Vs Draggen TA
Test of difference in means:	Old WT TA	Old Draggen TA
Welch or Welch rank test, depending on normality (Lilliefors' test)
9. Temperature ( C)	34.4 ± 0.755(17)	33.37 ± 1.4(9)	t=0.65(12.79)	p=0.53373
17. Age (years)	98.71 ± 1.72(17)	101.67 ± 2.3(9)
36. MLatency(ms)	2.376 ± 0.107(17)	2.459 ± 0.196(9)	t=0.371(12.91)	p=0.71482
37. MRRP	4.03 (3.84, 5.18 n=17)	7.42 (5.73, 10.4 n=8)	t=1.752(11.88)	p=0.10258
38. MSuperN(<15)%	2.991 ± 0.495(17)	3.279 ± 0.681(8)	t=0.342(14.55)	p=0.73368
39. MSuperN@(ms)	9.694 ± 0.654(17)	12.61 ± 0.715(8)	t=3.012(18.09)	p=0.0073*
40. M5SuperN(<15)%	5.02 (1.45, 8.1 n=14)	4.28 (3.38, 5.59 n=8)	t=0.45(19.46)	p=0.66094
41. MLSuperN(50-150)%	-0.1853 ± 0.148(17)	-0.3889 ± 0.328(9)	t=0.565(11.35)	p=0.58858
42. MXLSuperN(50-150)%	-0.3759 ± 0.0866(17)	-0.3411 ± 0.421(9)	t=0.081(8.68)	p=0.89628
43. MX5LSuperN(50-150)%	-0.8576 ± 0.199(17)	-0.2822 ± 0.646(9)	t=0.852(9.55)	p=0.41949
44. MRSuperN(950)%	-0.2041 ± 0.0761(17)	0.08875 ± 0.225(8)	t=1.232(8.64)	p=0.24978
45. MX5RSuperN(950)%	-0.1994 ± 0.113(17)	-1.458 ± 0.819(8)	t=1.522(7.27)	p=0.16806
46. MPeak(mV)	0.225 (0.175, 0.343 n=14)	0.288 (0.207, 0.365 n=9)	t=0.654(17.28)	p=0.52832
47. MLat(15Hz)%	106 (103, 110 n=14)	105 (103, 106 n=9)	t=0.19(18.81)	p=0.8299
48. MLatf(15Hz)%	105 (103, 106 n=14)	103 (102, 104 n=9)	t=1.694(19.17)	p=0.10305
49. MPk(15Hz)%	80.21 ± 6.28(14)	87.23 ± 8.55(9)	t=0.662(16.08)	p=0.52367
50. MPkf(15Hz)%	88.65 ± 3.89(14)	96.76 ± 4.65(9)	t=1.337(17.75)	p=0.19558
51. MLatf(30Hz)%	113 (110, 120 n=14)	108 (106, 112 n=9)	t=1.672(18.52)	p=0.10777
52. MPk(30Hz)%	43.24 ± 6.7(14)	81.12 ± 13.2(9)	t=2.555(12.14)	p=0.02408
53. MPkf(30Hz)%	63.77 ± 7.69(14)	82.01 ± 9.37(9)	t=1.505(17.52)	p=0.14687
54. MPkf(30-15Hz)%	-24.85 ± 6.65(14)	-14.74 ± 6.3(9)	t=1.103(20.27)	p=0.28288
55. MLat(30Hz+30s)%	105 (103, 108 n=14)	105 (101, 106 n=9)	t=0.583(16.51)	p=0.57435
56. MPk(30Hz+30s)%	80.02 ± 4.85(14)	82.89 ± 6.04(9)	t=0.37(17.24)	p=0.71448
77. M2RRP	3.29 (2.73, 4.29 n=17)	6.18 (5.97, 8.12 n=9)	t=3.621(13.71)	p=0.00289*
78. M5RRP	3.25 (2.7, 3.46 n=13)	6.85 (6.3, 8.82 n=9)	t=2.265(16.1)	p=0.03596

## Sheet: WT TA Age Comparison
Anova if variables in each MEF file normally distributed (Lilliefors test)
Kruskal-Wallis (non-arametric Anova) if variables in any MEF not normal
Comparing following MEF files:
1. Young WT TA
2. Middle Age WT TA
3. Old WT TA
17. Age (years)	ChiSq=43.6(2)	p=5.589E-9*****
36. MLatency(ms)	SD(b.c.)=0.7205	SD(w.c.)=0.4442	F=2.631(2,42)	p=0.08209
37. MRRP	ChiSq=0.7(2)	p=0.71941
38. MSuperN(<15)%	ChiSq=2.7(2)	p=0.26205
39. MSuperN@(ms)	ChiSq=4(2)	p=0.13325
40. M5SuperN(<15)%	ChiSq=0.9(2)	p=0.64401
41. MLSuperN(50-150)%	ChiSq=3.4(2)	p=0.1789
42. MXLSuperN(50-150)%	SD(b.c.)=0.3383	SD(w.c.)=0.5592	F=0.366(2,56)	p=0.70002
43. MX5LSuperN(50-150)%	SD(b.c.)=1.309	SD(w.c.)=1.34	F=0.954(2,56)	p=0.39363
44. MRSuperN(950)%	SD(b.c.)=0.1833	SD(w.c.)=0.3622	F=0.256(2,55)	p=0.77741
45. MX5RSuperN(950)%	SD(b.c.)=0.621	SD(w.c.)=0.6355	F=0.955(2,55)	p=0.39323
46. MPeak(mV)	ChiSq=0.6(2)	p=0.73303
47. MLat(15Hz)%	SD(b.c.)=3.456	SD(w.c.)=5.133	F=0.453(2,45)	p=0.64381
48. MLatf(15Hz)%	SD(b.c.)=4.052	SD(w.c.)=3.772	F=1.154(2,45)	p=0.32495
49. MPk(15Hz)%	SD(b.c.)=28.35	SD(w.c.)=18.63	F=2.316(2,45)	p=0.10829
50. MPkf(15Hz)%	SD(b.c.)=25.05	SD(w.c.)=12.04	F=4.33(2,45)	p=0.01877
51. MLatf(30Hz)%	SD(b.c.)=12.76	SD(w.c.)=8.177	F=2.437(2,46)	p=0.0967
52. MPk(30Hz)%	SD(b.c.)=76.55	SD(w.c.)=28.8	F=7.065(2,46)	p=0.00223*
53. MPkf(30Hz)%	SD(b.c.)=63.04	SD(w.c.)=25.45	F=6.136(2,46)	p=0.00446*
54. MPkf(30-15Hz)%	SD(b.c.)=42.33	SD(w.c.)=21.46	F=3.891(2,46)	p=0.02691
55. MLat(30Hz+30s)%	SD(b.c.)=4.583	SD(w.c.)=3.626	F=1.598(2,46)	p=0.21177
56. MPk(30Hz+30s)%	SD(b.c.)=46.75	SD(w.c.)=17.42	F=7.201(2,46)	p=0.00202*
77. M2RRP	ChiSq=0.6(2)	p=0.72979
78. M5RRP	ChiSq=0.0(2)	p=0.98103

## Sheet: Draggen TA Age Comparison
Anova if variables in each MEF file normally distributed (Lilliefors test)
Kruskal-Wallis (non-arametric Anova) if variables in any MEF not normal
Comparing following MEF files:
1. Young Draggen TA
2. Middle Age Draggen TA
3. Old Draggen TA
17. Age (years)	ChiSq=12.5(2)	p=0.00213**
36. MLatency(ms)	ChiSq=1.1(2)	p=0.56919
37. MRRP	SD(b.c.)=3.931	SD(w.c.)=2.328	F=2.851(2,30)	p=0.07199
38. MSuperN(<15)%	SD(b.c.)=1.672	SD(w.c.)=1.345	F=1.546(2,30)	p=0.22847
39. MSuperN@(ms)	ChiSq=2(2)	p=0.37234
40. M5SuperN(<15)%	SD(b.c.)=2.363	SD(w.c.)=2.94	F=0.646(2,24)	p=0.53752
41. MLSuperN(50-150)%	SD(b.c.)=0.6926	SD(w.c.)=0.5635	F=1.511(2,32)	p=0.23497
42. MXLSuperN(50-150)%	SD(b.c.)=1.196	SD(w.c.)=0.845	F=2.003(2,32)	p=0.14958
43. MX5LSuperN(50-150)%	SD(b.c.)=2.952	SD(w.c.)=1.589	F=3.451(2,32)	p=0.04298
44. MRSuperN(950)%	ChiSq=3.3(2)	p=0.18899
45. MX5RSuperN(950)%	SD(b.c.)=1.378	SD(w.c.)=1.201	F=1.317(2,31)	p=0.28217
46. MPeak(mV)	SD(b.c.)=0.1269	SD(w.c.)=0.2317	F=0.3(2,29)	p=0.74646
47. MLat(15Hz)%	ChiSq=0.1(2)	p=0.95062
48. MLatf(15Hz)%	ChiSq=0.4(2)	p=0.82427
49. MPk(15Hz)%	SD(b.c.)=14.35	SD(w.c.)=21.56	F=0.443(2,29)	p=0.65152
50. MPkf(15Hz)%	SD(b.c.)=8.237	SD(w.c.)=14.45	F=0.325(2,29)	p=0.72909
51. MLatf(30Hz)%	ChiSq=0.4(2)	p=0.81966
52. MPk(30Hz)%	SD(b.c.)=28.7	SD(w.c.)=32.93	F=0.76(2,29)	p=0.48071
53. MPkf(30Hz)%	SD(b.c.)=13.41	SD(w.c.)=24.27	F=0.305(2,29)	p=0.74268
54. MPkf(30-15Hz)%	SD(b.c.)=21.37	SD(w.c.)=16.93	F=1.594(2,29)	p=0.2191
55. MLat(30Hz+30s)%	ChiSq=1.4(2)	p=0.49669
56. MPk(30Hz+30s)%	SD(b.c.)=10.73	SD(w.c.)=16.94	F=0.402(2,29)	p=0.67787
77. M2RRP	ChiSq=4.5(2)	p=0.10361
78. M5RRP	SD(b.c.)=4.211	SD(w.c.)=2.877	F=2.143(2,25)	p=0.13647

## Sheet: Triceps MVRC & 30Hz Ramp
Mean ± SD
MVRC	Young WT Triceps		Middle Age WT Triceps		Old WT Triceps			Young Draggen Triceps		Middle Age Draggen Triceps		Old Draggen Triceps
MLatency(ms)	2.8 ± 0.1	(n= 23 )	2.6 ± 0.3	(n= 3 )	2.6 ± 0.1	(n= 14 )		3.1 ± 0.1	(n= 12 )	3.6 ± 0	(n= 3 )	2.5 ± 0.2	(n= 9 )
MRRP	6.9 ± 0.6	(n= 22 )	6.8 ± 0.9	(n= 6 )	6.7 ± 0.4	(n= 13 )		7.8 ± 0.5	(n= 12 )	10.8 ± 1.4	(n= 3 )	7.5 ± 1.1	(n= 8 )
M2RRP	5.5 ± 0.5	(n= 22 )	5.6 ± 0.8	(n= 6 )	5.1 ± 0.3	(n= 14 )		7.4 ± 0.7	(n= 12 )			7.2 ± 1.1	(n= 9 )
M5RRP	4.9 ± 0.5	(n= 23 )	6.4 ± 1.7	(n= 6 )	5.2 ± 0.5	(n= 13 )		6.8 ± 0.7	(n= 9 )			7.5 ± 1.1	(n= 9 )
MSuperN(<15)%	4.3 ± 0.6	(n= 23 )	4.4 ± 0.3	(n= 6 )	3.4 ± 0.5	(n= 14 )		4.3 ± 0.6	(n= 12 )	1.7 ± 1	(n= 3 )	3.3 ± 0.7	(n= 8 )
MSuperN@(ms)	13.9 ± 0.4	(n= 23 )	14 ± 0	(n= 6 )	13.4 ± 0.4	(n= 14 )		15 ± 0	(n= 12 )	13 ± 1	(n= 3 )	12.6 ± 0.7	(n= 8 )
M5SuperN(<15)%	8.3 ± 0.8	(n= 21 )	5.7 ± 1.6	(n= 6 )	5.1 ± 0.8	(n= 14 )		6.6 ± 1.5	(n= 9 )	4 ± 1.9	(n= 3 )	4.4 ± 0.8	(n= 8 )
MLSuperN(50-150)%	-0.1 ± 0.2	(n= 23 )	-0.4 ± 0.2	(n= 6 )	-0.4 ± 0.2	(n= 14 )		-0.1 ± 0.2	(n= 12 )	0 ± 0.8	(n= 3 )	-0.4 ± 0.3	(n= 9 )
MXLSuperN(50-150)%	-0.1 ± 0.1	(n= 23 )	-0.4 ± 0.2	(n= 6 )	-0.4 ± 0.1	(n= 14 )		0 ± 0.2	(n= 12 )	-0.1 ± 1.3	(n= 3 )	-0.3 ± 0.4	(n= 9 )
MX5LSuperN(50-150)%	-0.2 ± 0.5	(n= 23 )	-1.1 ± 0.8	(n= 6 )	-1.3 ± 0.4	(n= 14 )		-1 ± 0.5	(n= 12 )	2 ± 3.5	(n= 3 )	-0.3 ± 0.6	(n= 9 )
MRSuperN(950)%	-0.3 ± 0.1	(n= 23 )	-0.1 ± 0.3	(n= 6 )	-0.3 ± 0.1	(n= 14 )		-0.3 ± 0.1	(n= 11 )	-0.2 ± 0.1	(n= 2 )	0.1 ± 0.2	(n= 8 )
MX5RSuperN(950)%	-0.5 ± 0.1	(n= 23 )	-0.7 ± 0.2	(n= 6 )	-0.5 ± 0.1	(n= 14 )		-0.8 ± 0.1	(n= 11 )	-0.6 ± 0	(n= 2 )	-1.5 ± 0.8	(n= 8 )
Frequency Ramp
MPeak(mV)	0.5 ± 0.1	(n= 17 )	1.3 ± 0.2	(n= 4 )	13 ± 12.5	(n= 11 )		0.4 ± 0.1	(n= 10 )			0.5 ± 0.2	(n= 9 )
MLat(15Hz)%	105.3 ± 2.6	(n= 17 )	111.8 ± 6.5	(n= 4 )	109.5 ± 1.4	(n= 11 )		108.7 ± 5.1	(n= 10 )			106.2 ± 2.6	(n= 9 )
MLatf(15Hz)%	104.7 ± 1	(n= 17 )	105.5 ± 3.5	(n= 4 )	104.9 ± 0.9	(n= 11 )		108.7 ± 1.9	(n= 10 )			103.1 ± 1.3	(n= 9 )
MPk(15Hz)%	69.5 ± 5.6	(n= 17 )	82.1 ± 17.8	(n= 4 )	73.8 ± 8.1	(n= 11 )		65.2 ± 7.2	(n= 10 )			87.2 ± 8.5	(n= 9 )
MPkf(15Hz)%	82.7 ± 4.2	(n= 17 )	91.6 ± 8.4	(n= 4 )	85 ± 4.8	(n= 11 )		76.4 ± 4.5	(n= 10 )			96.8 ± 4.7	(n= 9 )
MLatf(30Hz)%	113.5 ± 3.5	(n= 17 )	116.7 ± 4.9	(n= 4 )	120.9 ± 3.3	(n= 11 )		125 ± 3.4	(n= 10 )			111.4 ± 3.4	(n= 9 )
MPk(30Hz)%	33.5 ± 6.4	(n= 17 )	43.2 ± 10.2	(n= 4 )	38.4 ± 7.8	(n= 11 )		28.8 ± 6.1	(n= 10 )			81.1 ± 13.2	(n= 9 )
MPkf(30Hz)%	61.6 ± 5	(n= 17 )	76.4 ± 12.5	(n= 4 )	57.4 ± 8	(n= 11 )		38.7 ± 6.3	(n= 10 )			82 ± 9.4	(n= 9 )
MPkf(30-15Hz)%	-21.1 ± 4	(n= 17 )	-15.2 ± 4.9	(n= 4 )	-27.6 ± 4.3	(n= 11 )		-37.7 ± 6.6	(n= 10 )			-14.7 ± 6.3	(n= 9 )
MLat(30Hz+30s)%	104.5 ± 2.7	(n= 17 )	107 ± 3.5	(n= 4 )	107.6 ± 2	(n= 11 )		111.2 ± 3.4	(n= 10 )			104.8 ± 2.5	(n= 9 )
MPk(30Hz+30s)%	89.3 ± 3.9	(n= 17 )	79.8 ± 9.2	(n= 4 )	76 ± 4.2	(n= 11 )		63.4 ± 6.9	(n= 10 )			82.9 ± 6	(n= 9 )

## Sheet: Young WT Vs Draggen Triceps
Test of difference in means:	Young WT Triceps	Young Draggen Triceps
Welch or Welch rank test, depending on normality (Lilliefors' test)
17. Age (years)	19 (18, 20 n=23)	18 (14, 19 n=12)	t=1.799(21.17)	p=0.08303
36. MLatency(ms)	2.758 ± 0.0879(23)	3.065 ± 0.0872(12)	t=2.482(29.49)	p=0.01814
37. MRRP	6.878 ± 0.613(22)	7.807 ± 0.467(12)	t=1.205(31.93)	p=0.2355
38. MSuperN(<15)%	4.32 ± 0.632(23)	4.262 ± 0.578(12)	t=0.069(30.9)	p=0.90259
40. M5SuperN(<15)%	8.318 ± 0.848(21)	6.587 ± 1.49(9)	t=1.009(13.44)	p=0.33243
41. MLSuperN(50-150)%	-0.17 (-0.45, 0.05 n=23)	-0.29 (-0.4, 0.27 n=12)	t=0.278(19.74)	p=0.77429
42. MXLSuperN(50-150)%	-0.09696 ± 0.129(23)	-0.005833 ± 0.23(12)	t=0.345(18.06)	p=0.73064
43. MX5LSuperN(50-150)%	-0.1826 ± 0.47(23)	-0.995 ± 0.477(12)	t=1.213(29.01)	p=0.23312
44. MRSuperN(950)%	-0.2874 ± 0.0564(23)	-0.3255 ± 0.128(11)	t=0.272(14.03)	p=0.77877
45. MX5RSuperN(950)%	-0.4957 ± 0.0817(23)	-0.7836 ± 0.11(11)	t=2.096(21.05)	p=0.04607
46. MPeak(mV)	0.5336 ± 0.0651(17)	0.3845 ± 0.0976(10)	t=1.271(16.9)	p=0.21896
47. MLat(15Hz)%	107 (102, 112 n=17)	112 (106, 117 n=10)	t=1.237(15.36)	p=0.23321
48. MLatf(15Hz)%	104.7 ± 0.955(17)	108.7 ± 1.91(10)	t=1.887(13.58)	p=0.07785
49. MPk(15Hz)%	69.46 ± 5.62(17)	65.22 ± 7.23(10)	t=0.463(19.22)	p=0.65205
50. MPkf(15Hz)%	82.69 ± 4.25(17)	76.39 ± 4.46(10)	t=1.022(22.36)	p=0.31904
51. MLatf(30Hz)%	113.5 ± 3.5(17)	125 ± 3.42(10)	t=2.345(23.34)	p=0.02655
52. MPk(30Hz)%	23.2 (16.4, 42.1 n=17)	22.7 (14.4, 42.5 n=10)	t=0.512(18.08)	p=0.62029
53. MPkf(30Hz)%	61.56 ± 5.02(17)	38.65 ± 6.26(10)	t=2.855(19.73)	p=0.00958*
54. MPkf(30-15Hz)%	-22.7 (-34.5, -9.6 n=17)	-42.5 (-50, -34.5 n=10)	t=2.707(16.57)	p=0.01463
55. MLat(30Hz+30s)%	104.5 ± 2.66(17)	111.2 ± 3.37(10)	t=1.539(19.44)	p=0.13636
56. MPk(30Hz+30s)%	89.25 ± 3.9(17)	63.41 ± 6.85(10)	t=3.279(14.88)	p=0.00506*
77. M2RRP	5.506 ± 0.519(22)	7.407 ± 0.683(12)	t=2.216(23.29)	p=0.03498
78. M5RRP	3.94 (3.27, 5.94 n=23)	7.12 (5.53, 8.11 n=9)	t=3.16(20.25)	p=0.00484*
79. MSuperN(20)%	3.01 (2.2, 5.54 n=20)	4.49 (3.56, 6.97 n=11)	t=1.659(23.5)	p=0.10678
80. M5SuperN(20)%	7.644 ± 0.902(22)	5.715 ± 1.64(11)	t=1.031(16.26)	p=0.31915
81. MLatf(30-15Hz)%	10.2 (6.7, 16.3 n=17)	17.8 (7.88, 22.6 n=10)	t=1.002(17.38)	p=0.33207

## Sheet: Old WT Vs Draggen Triceps
Test of difference in means:	Old WT Triceps	Old Draggen Triceps
Welch or Welch rank test, depending on normality (Lilliefors' test)
17. Age (years)	98 ± 1.67 (14)	101 ± 2.4 (8)
36. MLatency(ms)	2.563 ± 0.0784(14)	3.102 ± 0.183(8)	t=2.714(9.64)	p=0.02172
37. MRRP	6.689 ± 0.428(13)	9.384 ± 1(8)	t=2.473(9.6)	p=0.03271
38. MSuperN(<15)%	3.421 ± 0.468(14)	3.673 ± 0.618(7)	t=0.324(12.9)	p=0.74549
40. M5SuperN(<15)%	5.061 ± 0.827(14)	4.417 ± 0.603(7)	t=0.63(18.92)	p=0.5432
41. MLSuperN(50-150)%	-0.3514 ± 0.159(14)	0.2287 ± 0.326(8)	t=1.598(10.39)	p=0.13704
42. MXLSuperN(50-150)%	-0.425 ± 0.145(14)	-0.135 ± 0.316(8)	t=0.834(10.04)	p=0.42788
43. MX5LSuperN(50-150)%	-1.319 ± 0.364(14)	-1.056 ± 0.532(8)	t=0.408(13.48)	p=0.69018
44. MRSuperN(950)%	-0.28 (-0.4, -0.215 n=14)	-0.405 (-0.475, -0.157 n=8)	t=0.656(10.26)	p=0.53201
45. MX5RSuperN(950)%	-0.5421 ± 0.0686(14)	-0.975 ± 0.106(8)	t=3.421(12.85)	p=0.00459*
46. MPeak(mV)	0.57 (0.28, 0.61 n=11)	35 (0.668, 215 n=8)	t=2.349(13.52)	p=0.03314
47. MLat(15Hz)%	109.5 ± 1.42(11)	114.6 ± 2.07(8)	t=2.026(13.11)	p=0.06115
48. MLatf(15Hz)%	104.9 ± 0.936(11)	108.5 ± 0.912(8)	t=2.74(16.61)	p=0.01364
49. MPk(15Hz)%	73.8 ± 8.11(11)	64.45 ± 7.83(8)	t=0.829(16.65)	p=0.42344
50. MPkf(15Hz)%	85 ± 4.82(11)	78.95 ± 5.46(8)	t=0.831(15.54)	p=0.42344
51. MLatf(30Hz)%	120.9 ± 3.28(11)	128 ± 4.06(8)	t=1.363(14.73)	p=0.19096
52. MPk(30Hz)%	38.42 ± 7.82(11)	31.75 ± 5.32(8)	t=0.705(16.39)	p=0.49728
53. MPkf(30Hz)%	57.4 ± 8.04(11)	43.5 ± 5.56(8)	t=1.422(16.47)	p=0.1706
54. MPkf(30-15Hz)%	-27.59 ± 4.29(11)	-35.45 ± 2.79(8)	t=1.535(16.13)	p=0.14074
55. MLat(30Hz+30s)%	109 (106, 110 n=11)	111 (110, 116 n=8)	t=2.529(16.15)	p=0.02128
56. MPk(30Hz+30s)%	76.03 ± 4.17(11)	67.59 ± 2.93(8)	t=1.655(16.55)	p=0.11335
77. M2RRP	5.1 ± 0.261(14)	7.688 ± 0.841(8)	t=2.939(8.37)	p=0.01739
78. M5RRP	5.192 ± 0.524(13)	8.426 ± 1.14(8)	t=2.575(10)	p=0.02671

[truncated: 2 more sheets: WT Triceps Age Comparison, Draggen Triceps Young Vs Old]
